# Supplementary material for: Accessing Altered Metabolic Profile in Acute Deep Vein Thrombosis Through Nuclear Magnetic Resonance Spectroscopy
Source: Int J Mol Sci. 2025 Nov 24;26(23):11345. doi: 10.3390/ijms262311345 (PMC12691825; doi:10.3390/ijms262311345)
Supplement: Supplementary file 1 [file ijms-26-11345-s001.zip]

Archive with 1 entries (1 files):
- ijms-3961251-supplementary.pdf
